# Supplementary material for: Intention to use a health information platform in supportive housing for people with disabilities: An application of the UTAUT model
Source: PLoS One. 2025 Oct 9;20(10):e0332072. doi: 10.1371/journal.pone.0332072 (PMC12510539; doi:10.1371/journal.pone.0332072)
Supplement: S1 Data — Raw data of this study. (XLSX) [file pone.0332072.s001.xlsx]

## Sheet: Data
id	gender	edu	w_exp	t_exp	num_dis	ehls1	ehls2	ehls3	ehls4	ehls5	ehls6	ehls7	ehls8	ehls9	ehls10	per1	per2	per3	per4	eff1	eff2	eff3	eff4	soc1	soc2	soc3	soc4	fac1	fac2	fac3	fac4	vol1	vol2	vol3	vol4	int1	int2	int3
1	2	4	8	30	1	4	4	4	4	4	4	4	3	4	3	4	3	4	4	4	4	4	4	3	3	4	3	3	4	4	4	4	4	4	4	4	4	4
2	2	6	31	31	1	4	5	4	4	4	4	4	4	4	4	4	4	4	4	3	3	4	4	4	4	3	3	4	4	4	4	4	3	4	3	4	4	4
3	2	3	30	30	1	4	4	4	4	4	4	4	3	4	4	4	4	5	5	3	3	2	2	4	4	4	4	3	4	4	4	3	4	4	4	4	4	4
4	2	6	30	120	1	4	4	4	4	4	4	4	4	4	4	4	3	3	3	3	3	3	4	3	3	3	4	4	4	4	4	3	3	4	3	4	3	3
5	2	6	42	42	4	4	5	4	4	4	4	4	4	4	4	4	3	3	3	5	4	4	4	3	3	4	4	4	4	4	4	3	3	5	4	4	4	3
6	2	6	144	144	4	3	3	2	2	3	3	3	3	3	3	4	4	4	4	3	3	3	2	2	2	2	2	2	3	3	3	2	3	4	3	3	3	3
7	1	6	44	44	3	5	5	4	4	5	5	4	3	4	4	4	3	4	4	4	4	4	4	4	4	4	4	3	4	3	3	4	4	5	4	5	4	4
8	2	4	31	43	1	4	5	4	4	4	4	4	4	4	4	5	5	5	5	5	5	5	5	4	4	4	4	4	4	4	4	4	4	4	4	4	4	4
9	2	4	31	180	1	4	4	4	4	4	4	4	4	4	3	4	4	4	4	3	3	3	3	4	4	4	4	4	4	4	4	3	3	4	3	4	4	4
10	1	4	6	6	7	3	3	3	3	3	3	3	1	3	2	4	4	3	3	2	2	3	3	3	4	4	3	3	4	3	4	4	4	4	3	4	4	4
11	2	5	27	51	5	4	3	4	4	4	4	4	4	4	4	3	3	3	4	2	4	4	4	3	3	4	2	4	4	4	4	3	3	4	4	4	4	4
12	2	5	19	63	6	4	3	4	4	4	4	4	4	4	4	4	5	4	4	4	3	4	4	3	4	3	4	2	4	4	4	5	4	5	4	5	5	5
13	2	6	32	192	12	5	5	4	4	4	4	4	3	4	4	4	4	4	4	4	4	4	4	2	2	4	4	3	4	4	4	3	3	3	3	3	3	3
14	1	4	32	38	8	3	4	3	3	4	3	3	4	4	3	3	4	4	4	2	3	3	2	3	3	3	4	3	3	4	4	2	3	4	3	4	3	3
15	2	4	85	85	2	4	5	4	5	5	5	5	4	4	4	5	5	5	5	3	4	4	4	4	4	5	5	4	5	5	5	5	5	5	4	5	5	5
16	2	6	13	13	2	4	4	4	4	4	4	4	4	2	4	4	4	4	4	4	4	4	4	4	4	4	4	4	4	4	4	4	4	4	4	4	4	4
17	2	4	38	38	1	3	3	3	3	3	4	4	2	3	3	3	4	4	4	3	2	2	3	3	3	4	4	3	3	3	3	2	3	3	3	3	2	3
18	2	6	42	46	1	4	4	4	4	4	5	5	3	4	4	5	5	5	5	5	4	4	4	3	3	4	4	2	3	4	4	4	4	4	4	4	4	4
19	2	3	40.5	63.5	1	4	4	4	4	4	4	4	4	4	4	4	4	4	4	4	3	4	4	3	3	4	4	3	3	4	4	4	4	4	4	4	4	4
20	2	6	44	68	1	4	4	4	4	4	4	4	4	4	4	4	4	4	4	4	4	4	4	4	4	4	4	2	4	4	4	5	5	5	5	5	5	5
21	2	4	8	62	2	4	4	4	4	4	4	4	4	4	4	4	4	4	4	4	4	4	4	3	3	3	3	3	3	3	3	4	4	4	4	4	4	4
22	2	4	24	50	1	5	5	4	4	4	4	4	4	4	3	4	4	4	4	3	4	4	4	4	4	4	4	4	4	4	4	4	4	4	4	4	4	4
23	2	2	40	40	1	4	4	3	3	3	3	3	3	5	3	5	5	5	5	4	4	4	4	4	4	4	4	4	4	4	4	4	4	4	4	4	4	4
24	2	4	30	30	2	4	4	4	4	4	4	4	4	4	4	5	5	5	5	4	4	4	4	4	4	4	4	4	4	4	4	4	4	4	4	4	4	4
25	2	6	40	72	1	4	4	4	4	4	4	4	4	3	4	5	5	5	5	4	4	4	4	4	4	4	4	5	5	5	5	5	5	5	5	5	5	5
26	2	6	41	104	1	2	4	4	4	4	4	4	4	3	4	3	4	4	4	4	4	4	4	4	4	4	4	4	4	4	4	4	4	4	4	4	4	4
27	1	5	40	184	1	3	3	3	4	3	4	4	4	3	3	3	3	3	3	2	2	2	2	3	3	3	3	2	2	2	2	2	2	2	2	2	2	2
28	2	6	18	48	2	5	5	5	5	5	5	5	5	4	4	5	5	5	5	5	5	5	5	4	4	4	4	4	4	4	4	5	5	5	5	5	5	5
29	1	4	20	20	2	4	4	4	4	4	4	4	3	3	4	5	4	4	4	4	4	4	4	4	4	4	4	3	4	4	4	4	4	4	4	4	4	4
30	2	6	16	64	4	4	4	3	3	3	3	3	3	3	3	4	4	4	4	4	4	4	4	3	3	3	3	4	4	4	4	4	4	4	4	4	4	4
31	2	4	20	84	1	4	4	4	4	4	4	4	4	3	3	3	3	3	3	3	3	3	3	3	3	3	3	3	3	3	3	3	2	3	2	3	3	3
32	2	2	36	90	3	4	5	5	4	4	4	5	5	3	3	4	4	4	4	5	5	5	4	4	4	4	4	4	4	4	4	4	4	4	4	4	4	4
33	1	4	8	14	1	3	4	4	4	4	4	4	3	2	2	3	2	3	3	3	3	3	3	2	3	3	2	2	3	3	3	3	2	2	2	3	3	3
34	2	4	36	36	1	4	4	4	4	3	3	3	3	3	4	4	4	4	4	3	3	3	3	3	3	3	3	3	3	3	3	3	3	3	3	4	4	4
35	2	4	24	23	1	4	2	3	3	3	4	4	3	3	3	4	4	4	4	4	4	4	4	3	3	3	3	3	3	3	3	4	4	4	4	4	4	4
36	2	3	42	42	1	4	4	4	3	4	4	3	3	4	3	4	3	3	3	2	3	3	3	2	2	2	3	3	4	4	4	4	4	4	4	3	4	4
37	1	6	39	.	4	4	4	4	4	4	4	4	4	4	4	4	4	4	3	3	3	2	2	3	3	3	3	3	4	4	4	4	4	4	4	4	4	4
38	1	6	31	155	1	5	5	4	4	3	3	4	3	3	3	4	4	4	4	4	4	4	4	5	3	5	5	2	4	2	2	4	4	5	4	4	4	4
39	2	6	19	45	3	4	4	4	4	4	4	4	5	5	4	5	5	5	5	5	5	5	5	5	5	5	5	5	5	5	5	5	5	5	5	5	5	5
40	2	4	14	14	8	5	4	4	4	4	4	4	4	4	4	4	4	4	4	4	4	4	4	4	4	4	4	4	4	4	4	4	4	4	4	4	4	4
41	1	4	60	60	2	2	2	2	2	2	2	2	2	4	2	4	4	4	4	4	4	4	4	3	3	4	4	4	4	4	4	3	3	3	3	3	3	3
42	2	3	24	24	1	.	.	3	3	4	4	4	3	3	4	4	4	4	4	4	4	4	4	4	4	4	4	4	4	4	4	4	4	4	4	4	4	4
43	2	4	20	60	1	3	4	4	3	3	3	3	3	3	3	4	4	4	4	3	2	2	2	3	3	3	3	2	2	3	3	4	4	4	4	3	3	3
44	2	4	5	130	1	4	4	4	4	4	4	4	3	3	3	5	5	5	5	3	3	4	4	3	2	4	4	4	4	5	5	5	5	5	5	5	5	5
45	2	6	32	50	4	4	5	3	3	3	3	3	3	3	3	4	4	4	4	3	3	3	3	3	3	3	3	2	3	2	2	3	3	4	3	3	3	3
46	2	3	34	45	1	4	4	4	4	4	5	4	3	4	3	4	4	3	4	3	3	3	3	4	3	4	4	3	4	5	5	3	3	4	3	4	3	3
47	1	6	43	73	1	4	4	4	4	4	4	4	5	4	4	4	3	3	2	5	4	4	4	2	3	3	2	4	3	3	3	2	3	5	3	3	3	3
48	1	5	37	49	8	4	4	5	5	5	5	5	4	4	4	5	4	4	4	4	4	4	4	1	1	1	1	4	4	4	4	4	4	4	4	4	4	4
49	2	6	15	140	2	2	2	3	3	4	4	4	4	4	4	5	5	5	5	5	5	5	5	4	5	4	3	3	3	3	3	5	4	4	4	5	5	5
50	2	5	20	144	1	4	4	4	4	4	4	4	4	4	4	3	2	1	2	4	4	4	5	3	3	4	3	3	4	3	3	4	4	4	3	3	3	3
51	2	6	52	52	2	4	5	4	4	4	4	4	4	4	4	4	4	4	4	4	4	4	4	3	3	3	3	3	3	3	3	3	3	3	3	3	3	3
52	2	4	16	180	8	2	2	2	2	2	3	2	2	3	2	3	3	3	3	2	2	2	3	3	4	3	3	2	4	4	4	3	3	4	4	4	4	3
53	2	5	6	6	1	5	5	5	5	5	5	5	5	5	5	5	5	5	5	5	5	5	5	5	5	5	5	5	5	5	5	5	5	5	5	5	5	5
54	2	4	38	60	2	4	2	3	3	3	3	3	2	4	3	3	3	3	3	2	2	2	2	3	3	4	4	4	3	4	4	2	2	2	2	3	3	3
55	2	6	42	42	3	4	4	4	4	4	4	3	2	1	2	5	4	5	5	3	3	3	3	5	5	5	4	4	2	2	2	4	4	4	4	4	4	4
56	1	6	20	20	8	5	4	5	5	5	5	5	4	4	5	4	4	4	4	5	5	5	5	4	4	4	4	.	5	3	3	3	3	5	3	5	5	5
57	2	4	74	62	1	4	4	4	4	4	4	4	3	3	4	4	4	4	4	3	3	3	3	3	3	3	3	4	4	4	4	4	4	4	4	4	4	4
58	1	6	41	85	4	5	5	5	5	5	5	5	4	4	4	5	5	5	5	4	4	4	4	5	5	5	5	4	5	5	5	5	5	5	5	5	5	5
59	1	4	41	41	1	5	5	4	4	4	4	4	4	4	4	5	5	4	4	4	4	4	4	4	4	4	4	3	2	4	4	4	4	5	4	4	4	4
60	2	4	14	14	1	4	4	5	5	5	5	5	3	3	4	3	3	3	3	4	4	4	4	4	4	5	5	3	2	5	5	2	2	5	2	2	2	3
61	2	5	16	25	2	.	.	5	5	4	4	4	3	3	3	5	5	5	5	5	3	3	3	3	3	5	3	3	5	5	5	3	3	3	3	5	3	3
62	2	4	36	180	2	4	5	5	4	4	4	4	4	3	3	4	4	4	4	4	4	4	4	4	4	4	4	4	4	4	4	4	4	4	4	4	4	4
63	2	6	24	51	1	4	4	4	4	4	4	4	3	3	4	5	3	4	4	5	5	5	5	3	3	3	3	4	3	4	3	4	4	4	4	4	4	4
64	2	4	12	12	3	4	4	4	4	4	4	4	4	4	4	4	4	4	4	4	4	4	4	4	4	4	4	4	4	4	4	4	4	4	4	4	4	4
65	2	4	18	36	1	4	4	4	4	4	4	4	3	4	3	4	3	4	4	2	2	2	3	4	4	3	3	3	5	5	5	4	4	5	4	4	4	4
66	2	4	16	16	1	4	4	4	4	4	4	4	4	4	4	4	3	4	3	3	3	4	4	4	3	4	4	4	4	4	4	4	4	4	4	4	4	4
67	1	4	25	37	1	4	4	4	4	4	4	4	3	4	4	4	4	4	4	4	4	4	4	3	3	4	4	4	4	4	4	4	4	4	4	4	4	4
68	1	6	24	47	1	4	4	3	3	4	4	3	3	3	3	4	4	3	3	3	3	3	3	3	3	3	3	4	4	5	5	3	3	4	3	3	3	3
69	2	7	8	25	3	5	5	5	4	4	4	4	4	4	4	5	4	3	3	4	4	4	4	3	3	4	4	1	4	4	4	4	4	5	4	4	4	4
70	2	5	26	100	9	4	4	3	4	3	4	3	3	3	3	5	5	5	5	4	4	4	4	4	4	4	4	4	4	4	4	4	4	4	4	4	4	4
71	2	6	7	187	9	4	5	4	4	4	4	4	4	4	4	4	4	4	4	4	4	3	3	3	3	3	3	4	4	4	4	4	4	4	4	4	4	4
72	1	5	26	106	9	4	5	4	4	4	4	4	3	3	3	4	4	4	4	4	4	4	4	4	4	4	4	4	4	4	4	4	4	4	4	4	4	4
73	2	6	26	102	9	3	4	4	4	4	4	4	3	4	5	4	4	4	4	5	5	5	5	4	4	4	4	3	5	4	4	4	3	4	4	4	4	4
74	1	6	28	28	1	3	4	3	3	4	3	3	3	4	3	3	3	3	3	4	3	4	3	4	3	3	4	3	4	3	3	3	3	3	3	3	3	3
75	2	4	45	129	1	1	3	1	1	1	1	1	1	1	1	4	4	5	5	3	3	3	5	4	3	2	2	3	3	4	4	4	4	4	4	3	3	3
76	2	3	28	50	1	3	3	1	1	1	1	1	1	1	1	1	1	1	1	1	1	1	1	1	1	1	1	1	1	1	1	1	1	1	1	1	1	1
77	2	4	43	43	1	1	3	3	3	3	3	3	2	3	2	4	4	4	4	3	3	3	3	3	3	3	3	3	3	3	3	3	3	3	3	4	4	4
78	2	4	97	145	2	4	4	4	4	4	4	4	3	4	4	4	4	4	4	3	3	2	2	2	2	3	2	3	3	3	3	2	2	3	2	2	2	2
79	2	6	7	62	4	4	4	4	4	4	4	4	4	3	4	4	3	4	3	4	4	4	4	3	3	3	3	3	4	4	4	3	3	3	3	4	4	3
80	2	6	30	72	2	4	3	4	4	4	4	4	4	4	4	5	5	5	5	4	4	3	3	3	3	5	2	2	2	4	3	3	3	5	2	3	2	3
81	2	6	5	5	4	3	4	2	4	4	4	4	4	3	4	3	2	4	4	3	5	2	2	2	2	2	2	3	1	2	2	3	2	2	2	3	3	3
82	1	6	47	115	1	4	4	4	4	4	4	4	3	2	3	4	4	4	4	4	4	4	4	4	4	4	4	3	4	4	4	4	4	4	3	4	3	3
83	2	6	18	24	4	4	4	4	4	5	5	5	4	4	4	4	3	4	.	4	4	4	4	4	3	4	4	3	3	4	4	4	4	4	4	4	4	4
84	2	4	46	46	1	4	4	4	4	5	5	5	4	4	4	4	3	4	3	3	3	4	4	4	4	4	4	4	4	4	4	4	4	4	4	4	4	4
85	2	4	44	332	1	5	5	5	5	5	5	5	5	3	2	5	5	5	5	5	5	5	5	5	5	5	4	5	5	5	5	5	5	5	5	5	5	5
86	2	4	57	57	2	5	5	.	5	5	5	5	5	3	3	5	5	5	5	5	5	5	5	5	5	5	5	5	5	5	5	5	5	5	5	5	5	5
87	2	6	20	56	2	5	5	5	5	5	5	5	5	3	2	5	5	5	5	3	5	5	5	5	5	5	4	5	5	5	5	5	5	5	5	5	5	5
88	2	6	57	57	2	5	5	5	5	5	5	5	5	3	2	5	5	5	5	5	5	5	5	5	5	5	4	5	5	5	5	5	5	5	5	5	5	5
89	1	6	36	48	1	4	4	4	4	4	5	4	5	5	5	4	4	3	4	4	4	5	5	4	4	5	5	5	4	4	5	4	4	5	5	4	4	5
90	1	6	36	204	2	4	4	4	4	4	3	3	3	3	3	4	3	3	3	3	3	3	3	3	3	4	3	3	4	4	4	3	2	3	3	3	3	3
91	1	4	36	144	3	4	4	4	4	4	4	4	4	4	3	4	4	4	4	4	3	3	4	5	3	4	3	4	4	4	4	5	5	5	5	4	4	5
92	1	4	36	36	1	4	4	4	4	4	4	4	4	5	4	4	3	4	4	4	4	3	4	4	4	4	3	4	4	3	4	4	3	4	4	4	4	3
93	2	5	45	120	1	4	4	4	4	3	3	3	3	3	3	3	3	3	3	3	3	3	3	3	3	3	3	3	3	3	3	3	3	3	3	3	3	3
94	2	4	41	195	3	4	4	4	3	3	4	4	3	3	2	4	4	4	4	4	4	4	4	4	4	4	4	4	4	4	4	4	5	5	4	4	4	4
95	2	3	46	46	1	1	1	3	3	3	3	3	3	3	3	1	1	1	1	1	1	1	1	1	1	1	1	1	1	1	1	1	1	1	1	1	1	1
96	2	3	32	32	3	4	4	4	4	4	4	4	4	4	4	3	3	3	3	3	3	3	3	3	3	4	4	3	3	4	3	4	4	3	3	4	4	3
97	1	7	24	108	4	4	4	4	3	4	4	4	3	3	4	3	3	3	3	3	3	3	3	3	3	3	3	3	3	3	3	3	3	3	3	4	4	4
98	2	5	19	49	5	4	4	5	5	5	5	5	5	5	5	4	4	5	5	4	4	4	4	4	3	3	4	4	3	4	4	4	4	4	4	4	4	4
99	2	4	48	156	2	2	2	1	1	2	4	4	4	4	1	4	4	4	4	4	4	4	4	4	3	3	3	3	3	3	3	4	4	4	4	4	4	4
100	2	3	11	11	1	5	5	3	3	3	3	3	3	3	4	4	4	4	4	4	4	4	4	4	4	4	4	4	4	4	4	4	4	4	4	4	4	4
101	2	4	160	.	1	1	3	4	4	3	1	1	1	1	1	4	3	3	3	3	3	3	3	3	3	3	2	2	2	2	2	3	3	3	3	3	2	2
102	2	4	48	120	1	2	2	1	2	2	4	4	4	3	2	3	3	3	3	4	4	4	4	3	2	2	3	3	3	3	3	4	4	4	4	4	4	4
103	2	6	26	.	1	4	4	4	4	4	4	4	4	4	4	4	4	4	4	4	3	3	3	3	3	4	4	3	3	4	4	4	4	4	4	4	4	4
104	1	2	46	96	1	3	3	3	3	3	3	3	3	3	3	5	5	5	5	1	1	1	1	3	3	3	3	3	3	3	3	3	3	3	3	5	5	5
105	1	6	63	63	4	5	5	4	4	4	5	5	5	3	4	5	4	4	5	5	5	5	5	4	3	4	2	4	3	2	3	5	5	5	5	5	5	5
106	1	6	36	.	6	4	3	4	4	4	4	4	4	4	4	3	2	2	2	3	3	3	3	2	2	2	2	3	3	4	3	2	2	3	2	3	3	3
107	1	6	46	46	6	4	4	4	4	4	4	4	4	4	4	3	2	2	2	3	3	2	2	2	2	5	4	2	3	2	1	3	3	4	3	3	3	3
108	2	6	27	27	5	5	5	4	4	4	4	4	3	3	3	4	4	4	4	3	3	3	3	4	4	5	4	3	4	4	4	3	3	5	3	4	3	4
109	2	5	28	145	1	4	5	4	4	4	4	4	4	4	4	4	4	4	4	3	3	3	3	2	2	3	3	4	4	4	4	2	2	3	2	3	3	3
110	2	6	15	15	1	3	3	4	3	3	3	3	3	4	3	3	3	3	3	2	2	2	2	3	3	4	3	4	4	4	4	3	3	4	3	3	3	3
111	2	3	27	27	1	4	4	4	4	4	4	4	4	4	4	4	4	4	4	4	4	4	4	4	4	4	4	4	4	4	4	4	4	4	4	4	4	4
112	2	4	24	24	2	2	2	3	3	3	3	3	3	2	2	3	3	3	3	2	2	3	3	3	3	3	3	3	4	4	4	2	2	2	2	4	3	3
113	2	4	47	48	1	4	4	4	4	4	4	4	3	3	3	3	4	4	4	3	3	3	3	3	3	3	3	3	3	3	3	3	3	3	3	4	3	3
114	2	5	10	33	5	3	3	3	3	2	4	3	2	4	3	4	4	3	3	2	2	2	3	2	3	3	2	3	4	4	4	4	3	3	4	3	3	2
115	1	4	40	48	1	4	4	4	4	4	4	4	4	4	4	4	4	4	4	3	3	3	3	4	4	4	4	4	4	4	4	4	4	4	4	4	4	4
116	1	3	10	10	1	4	4	4	4	4	4	4	4	4	4	4	4	4	4	4	4	4	4	4	4	4	4	4	3	4	4	4	4	4	4	4	4	4
117	1	3	80	80	1	5	5	5	5	4	4	4	3	4	4	4	4	4	4	3	3	3	3	3	3	4	2	3	4	4	4	3	3	3	3	4	3	3
118	1	7	60	119	1	5	5	4	4	4	5	4	3	3	3	4	4	4	4	4	3	3	4	4	4	3	3	4	4	4	4	4	4	4	4	4	4	4
119	2	6	36	36	2	4	4	5	5	4	4	4	3	4	4	5	5	5	5	4	4	4	4	3	4	5	5	5	5	5	5	5	5	5	5	5	5	5
120	2	2	46	480	1	1	1	1	1	1	1	1	1	1	1	5	4	4	4	1	1	1	1	4	4	4	4	1	3	5	4	2	2	2	2	4	4	4
121	2	4	46	55	1	4	4	3	3	3	3	2	2	2	3	4	3	5	4	3	4	4	4	3	3	4	5	3	4	5	4	4	4	5	4	4	4	3
122	2	6	48	112	2	2	5	5	5	5	4	3	2	3	2	5	3	4	3	5	5	5	5	4	4	4	4	2	3	3	3	4	4	5	4	4	4	4
123	2	4	4	11	1	4	5	3	3	3	4	4	3	3	2	3	4	4	4	4	4	4	4	4	4	4	4	4	4	4	4	4	4	4	4	4	3	4
124	1	5	50	50	1	4	4	4	4	4	4	4	4	4	4	4	4	4	4	2	3	2	2	3	3	3	3	4	4	4	4	3	3	3	3	3	3	3
125	2	6	236	236	11	5	5	4	3	4	4	3	3	3	3	4	4	4	4	3	4	4	4	4	4	4	4	3	4	4	4	5	5	5	5	5	5	5
126	1	4	44	57	1	4	4	4	3	4	4	4	3	4	4	3	3	4	4	3	3	3	4	3	3	3	3	3	3	4	3	4	4	4	4	4	4	4
127	2	4	58	7	1	3	3	3	3	3	3	3	3	3	3	4	4	3	3	2	2	2	2	3	3	3	3	3	3	3	3	3	3	3	3	3	3	3
128	2	4	48	120	1	3	3	3	3	3	3	3	3	3	3	3	3	3	3	2	2	1	1	3	3	3	3	2	3	3	3	3	3	3	3	3	3	3
129	2	4	18	84	1	4	4	4	4	4	4	4	4	4	3	3	3	3	3	3	3	3	3	3	3	3	3	3	3	3	3	3	4	4	4	4	4	4
130	2	4	27	27	1	4	4	4	4	4	4	4	3	2	4	5	2	5	5	5	3	3	3	1	1	3	2	3	5	5	5	3	3	3	3	5	5	5
131	2	3	16	24	1	3	3	3	3	3	3	3	3	3	3	4	4	4	4	2	2	2	2	4	4	4	4	3	4	4	4	4	3	3	3	3	3	3
132	1	4	70	70	1	4	4	4	3	3	4	3	3	3	3	4	4	4	4	3	3	3	3	3	3	3	3	2	2	2	2	3	3	3	3	3	3	3
133	2	6	10	30	1	5	5	5	5	5	5	5	5	3	3	4	4	4	4	4	4	4	4	4	4	4	4	4	4	4	4	4	4	4	4	4	4	4
134	2	4	29	216	1	5	5	4	4	4	4	4	3	4	4	4	4	4	4	4	4	4	4	3	3	4	4	4	4	4	4	4	4	4	4	4	4	4
135	2	4	8	14	1	3	3	3	3	4	4	3	3	3	3	4	2	3	3	4	3	4	4	3	3	4	3	3	4	4	3	3	3	3	3	4	3	3
136	1	7	10	72	2	4	4	4	3	4	4	4	2	4	4	4	3	3	3	4	3	3	3	2	2	2	2	3	4	4	4	4	4	4	4	4	4	4
137	1	4	20	20	2	3	3	3	4	4	3	4	3	3	3	3	3	2	2	4	4	4	4	3	3	3	3	3	3	4	4	4	4	4	3	3	3	3
138	2	5	41	84	1	4	4	4	4	4	4	4	4	4	4	3	3	3	3	3	3	3	3	3	3	4	3	3	3	3	3	3	3	4	4	4	4	4
139	1	7	31	37	1	5	5	5	5	5	5	5	5	5	5	4	4	4	4	5	5	5	5	4	4	4	4	4	4	4	4	4	4	4	4	4	4	4
140	1	5	56	56	1	5	5	4	4	4	4	4	4	4	4	4	4	4	4	4	4	4	4	4	4	4	4	4	4	4	4	4	4	4	4	4	4	4
141	2	4	20	20	1	4	4	4	3	4	4	4	4	3	3	3	3	3	3	3	3	3	3	3	3	3	3	4	4	4	3	3	2	3	3	4	4	4
142	2	6	43	70	1	4	4	4	4	4	4	4	3	3	2	3	4	4	3	4	4	4	4	3	3	4	3	2	3	3	3	4	3	4	3	4	4	4
143	2	4	40	40	1	4	4	4	4	4	4	4	4	4	4	4	4	5	5	4	4	4	4	4	4	4	4	4	4	4	4	4	4	4	3	3	4	4
144	2	6	31	40	1	4	5	4	4	4	4	4	4	4	4	4	2	4	4	4	4	4	4	4	2	4	4	4	4	4	4	4	4	4	4	4	4	4
145	2	5	31	31	1	4	4	4	4	4	4	4	4	4	4	3	3	3	3	4	4	4	4	4	4	4	3	3	4	4	3	4	4	4	4	4	4	4
146	1	4	60	60	1	3	3	3	3	3	3	3	3	3	3	4	4	4	4	4	4	4	4	4	4	4	4	4	4	4	4	4	4	4	4	4	4	4
147	2	6	72	72	1	2	2	3	4	4	4	4	4	4	4	4	4	4	4	4	4	4	4	3	3	3	3	3	4	4	4	3	4	4	4	4	4	3
148	1	6	40	40	2	5	5	4	4	4	4	4	4	5	4	4	4	4	4	4	4	4	4	4	4	4	4	4	4	4	4	4	4	4	4	5	5	5
149	2	4	96	96	1	3	3	3	3	4	4	4	4	3	3	4	4	4	4	3	3	3	3	4	4	4	4	4	4	4	4	3	3	3	3	4	4	4
150	2	4	44	44	1	4	4	4	3	3	4	4	3	4	3	3	3	3	4	3	4	3	3	3	3	3	3	3	3	4	4	3	2	2	2	3	3	3
151	1	5	12	20	2	4	4	4	3	3	3	3	2	2	2	4	3	3	4	4	3	4	4	5	5	5	5	5	4	4	4	5	5	5	4	4	4	4
152	1	7	19	42	3	4	4	4	4	3	4	4	2	4	4	5	5	5	5	4	4	5	5	4	5	5	5	4	4	4	4	4	4	5	5	5	5	5
153	1	5	31	44	3	5	5	5	5	5	5	5	5	5	5	5	5	5	5	5	5	5	5	3	3	4	3	4	4	5	5	4	4	4	4	4	4	4
154	1	5	.	.	3	3	4	4	4	4	4	4	3	3	3	3	3	3	3	3	3	3	3	4	4	4	4	3	4	3	4	4	4	4	4	4	4	4
155	2	4	48	48	1	4	4	3	3	3	4	3	3	4	3	4	3	3	3	3	3	4	4	2	2	4	1	3	3	4	4	3	3	3	3	3	3	2
156	1	6	48	206	10	4	4	4	4	4	4	4	4	4	4	5	5	5	5	5	4	4	4	4	4	4	3	3	4	5	5	5	5	5	5	5	5	5
157	2	6	14	90	4	4	4	4	4	4	4	4	2	3	3	4	4	4	4	4	4	4	4	4	4	4	3	3	4	3	4	4	4	4	4	4	4	4
158	1	4	30	30	1	4	4	4	4	4	4	4	3	4	4	4	4	4	4	3	3	3	3	3	3	4	3	3	3	4	4	3	3	3	4	3	3	3
159	2	5	14	14	1	4	4	4	4	4	4	4	4	4	4	4	4	4	4	3	3	3	3	4	4	4	4	4	3	4	4	4	4	4	4	4	4	4
160	2	4	8	60	1	3	3	3	3	3	3	3	3	3	3	4	4	4	4	4	4	4	4	4	4	4	4	4	4	3	3	4	4	4	4	4	4	4
161	2	4	47	68	1	4	4	4	4	4	4	4	3	4	4	4	4	4	4	4	4	4	4	3	3	4	3	3	3	3	3	4	4	4	4	4	4	4
162	2	4	33	42	1	2	4	4	4	4	4	4	4	4	3	2	3	3	3	4	4	4	4	4	4	4	4	4	4	4	4	4	4	4	4	4	4	4
163	1	6	47	47	2	3	4	4	4	4	4	4	4	4	4	3	3	3	3	3	3	3	3	3	3	3	3	3	3	3	3	3	3	3	3	3	3	3
164	1	6	20	44	1	4	4	4	4	4	4	4	3	4	4	4	4	5	4	4	4	4	4	4	4	4	4	4	4	4	4	4	4	4	4	4	4	4
165	1	6	30	48	1	4	4	4	4	4	4	4	4	3	3	4	4	4	4	4	4	4	4	4	4	4	4	3	4	3	3	4	4	5	4	4	4	4
166	1	4	36	40	1	3	3	3	3	3	3	3	3	3	3	3	3	3	3	3	3	3	3	3	3	3	3	3	3	3	3	3	3	3	3	3	3	3
167	1	6	16	16	2	3	3	3	3	3	5	4	3	4	3	3	2	2	2	4	4	4	4	1	1	5	4	4	4	4	4	1	2	4	2	2	2	2
168	2	5	22	44	1	4	4	5	5	5	5	5	4	5	4	4	4	4	4	4	4	4	4	4	4	5	5	5	4	4	4	4	4	5	4	4	4	4
169	2	4	12	120	1	4	4	4	4	4	4	4	4	4	4	3	4	4	3	3	3	3	4	4	4	3	4	3	4	4	4	3	3	4	3	3	3	4
170	1	4	47	47	1	3	3	4	3	4	4	4	4	4	4	4	4	4	4	4	4	4	4	4	4	4	4	4	4	4	4	4	4	4	4	4	4	4
171	1	7	45	77	4	5	5	5	5	5	5	5	1	1	2	5	5	5	5	5	5	5	5	4	4	4	4	5	5	5	5	1	5	5	5	5	5	5
172	2	5	14	46	4	5	5	5	5	5	5	5	5	5	5	5	5	5	5	5	5	5	5	4	3	4	4	4	5	5	5	4	4	4	4	4	4	4
173	1	6	47	47	1	4	4	5	4	4	4	4	4	3	4	4	3	4	3	4	4	4	3	3	4	4	3	3	3	4	4	3	3	4	4	4	4	4
174	1	3	6	6	1	4	4	4	4	4	4	4	4	4	4	4	4	4	4	4	4	4	4	4	4	4	4	4	4	4	4	4	4	4	4	4	4	4
175	1	5	10	122	3	1	2	4	3	4	4	4	1	1	1	3	3	3	3	2	2	2	2	3	3	3	3	2	2	2	2	3	3	3	3	3	3	3
176	2	6	4	60	1	3	4	3	3	5	5	5	5	5	5	5	5	5	5	3	3	3	3	3	3	3	3	3	3	3	3	3	3	3	3	3	3	3
177	2	4	9	72	1	4	5	4	4	4	4	4	3	3	3	4	3	3	3	3	3	3	3	4	4	3	3	3	3	3	3	3	3	4	3	4	3	4
178	1	6	26	26	1	5	5	4	4	4	4	4	4	4	4	3	3	3	3	3	3	3	3	3	3	3	3	3	3	3	3	3	3	3	3	3	3	3
179	1	5	36	36	1	4	4	4	4	4	4	4	4	4	4	4	4	4	4	4	4	4	4	4	4	4	4	4	4	4	4	4	4	4	4	4	4	4
180	1	5	18	18	2	2	2	4	4	4	4	2	2	3	2	4	3	4	3	4	4	4	4	3	2	3	3	3	3	3	3	4	4	4	4	2	2	2
181	1	4	40	40	1	5	5	4	4	5	5	4	4	4	4	4	4	4	4	4	4	4	4	4	4	4	4	4	4	4	4	4	4	4	4	4	4	4
182	1	4	43	43	2	4	4	4	4	4	4	4	4	4	4	4	4	4	4	4	4	4	4	4	4	4	4	4	4	4	4	4	4	4	4	4	4	4
183	1	6	48	48	1	4	4	4	4	4	4	4	4	4	4	4	4	4	4	4	4	4	4	4	4	4	4	4	4	4	4	4	4	4	4	4	4	4
184	1	6	14	66	3	4	4	4	4	4	4	4	4	3	4	4	4	4	4	4	4	4	4	3	3	3	3	3	3	3	3	4	4	4	4	4	4	4
185	1	7	58	150	13	5	5	4	5	5	5	5	5	5	5	5	5	5	5	5	5	4	4	4	4	4	5	3	5	5	5	3	4	4	4	4	4	4
186	2	3	48	48	1	5	5	5	5	5	5	5	5	4	4	4	4	4	4	3	4	4	4	4	4	4	4	4	4	4	4	4	4	4	4	4	4	4
187	2	4	28	128	2	5	5	5	5	5	5	5	5	4	4	4	3	4	4	3	3	3	3	4	4	4	4	4	4	4	4	4	4	4	4	4	4	4
188	1	6	72	70	3	4	5	4	5	4	4	4	4	4	4	4	4	4	5	4	4	4	4	3	4	5	4	4	4	4	4	4	4	4	4	4	5	5
189	2	6	21	38	13	2	2	2	2	2	3	3	3	1	3	4	4	4	4	3	3	2	2	3	3	4	4	3	3	4	4	4	4	5	5	5	5	5
190	2	6	57	180	13	2	4	2	2	2	2	2	2	2	2	4	3	4	4	3	3	3	3	4	4	4	4	4	4	4	4	4	4	4	4	4	4	4
191	2	6	30	30	4	4	4	4	4	4	4	4	4	4	4	4	4	4	4	4	4	4	4	4	4	4	4	4	4	4	4	4	4	4	4	4	4	4
192	2	6	14	14	13	4	4	4	4	4	4	4	4	4	4	4	4	4	4	4	4	4	4	4	4	4	4	4	4	4	4	4	4	4	4	4	4	4
193	2	7	93	93	11	4	4	4	4	4	4	4	3	4	3	4	4	4	4	3	3	3	3	4	4	4	4	3	4	4	3	4	4	4	3	4	3	4
194	2	4	15	14	1	4	4	4	4	4	4	4	4	4	4	4	4	4	4	4	4	4	4	4	4	4	4	4	4	4	4	4	4	4	4	4	4	4
195	2	6	57	93	13	3	4	4	4	4	4	4	4	5	4	3	3	3	3	4	4	4	4	5	5	5	5	4	3	4	4	4	4	5	3	5	4	4
196	1	6	17	48	13	5	5	4	4	4	4	4	4	3	4	4	4	4	4	4	4	4	4	4	4	4	4	3	4	4	4	4	4	4	4	4	4	4
197	1	6	48	132	13	3	3	3	3	3	4	3	3	4	3	3	3	3	3	4	3	3	3	2	2	3	2	2	4	4	3	3	3	4	4	4	3	3
198	2	3	15	15	3	4	4	4	4	4	4	4	3	3	3	3	3	3	4	2	2	3	4	3	4	4	4	3	3	5	5	3	3	4	4	4	4	4
199	1	4	48	68	2	5	5	5	5	5	5	5	2	5	5	4	4	4	4	4	3	3	3	3	2	2	2	3	4	4	4	4	4	4	4	4	4	4
200	1	6	57	57	2	4	4	4	4	4	4	4	4	4	4	4	4	4	4	4	4	4	4	4	4	4	4	4	4	4	4	4	4	4	4	4	4	4
